# Supplementary material for: Transcription-related mutations and GC content drive variation in nucleotide substitution rates across the genomes of Arabidopsis thaliana and Arabidopsis lyrata
Source: BMC Evol Biol. 2007 Apr 23;7:66. doi: 10.1186/1471-2148-7-66 (PMC1865379; doi:10.1186/1471-2148-7-66)
Supplement: Additional file 1 — Supplemental information for intergenic sequences. Information, including genetic distance estimates, primer sequences and genbank IDs, for each intergenic sequence analyzed. [file 1471-2148-7-66-S1.xls]

## Sheet: Sheet1
Supplemental table1 - Intergenic
Cull_ID	At_location	Mbp	TE_presence	Chr	L_primer	R_primer	Internal_primer	At_length	Aly_length	Divergence	Recomb rate	GC_content	Gene_density	Co_linear	genbank
61	2412597	2.4126	no	4	tttctcatcagctttaacctaatcc	acaaagatggagaaagaagaccc	caagtgtcgttagctcaattggt	585	620	0.055	5.07899	34.1	104	yes	EF494171
90	19704584	19.7046	no	5	ttaccatccactacaatccaaga	acctcacacagctggttaacatt	aaattgaatcgaatggtgagaga	585	565	0.104	3.36749	28.3	138	no	EF494174
96	21986264	21.9863	no	5	cctaaacaagtcgattatggtcc	ttgacatatccaacgagagtcac	ggttggacaacgggttaattagt	473	479	0.131	3.24003	31.5	138	yes	EF494176
119	8899077	8.89908	no	4	acgatgaaactgacagaggacat	cagctacttcttatgggtcatgg	tgccaattggttaatatatgttcatt	505	512	0.1	2.16801	33.4	124	?	EF494120
213	7833880	7.83388	no	5	gacagaacagacgactgaccatt	tatttgatgctgaaactcgaaca	cgaacgggtcataaacttctaaa	618	636	0.094	4.72728	29.9	126	yes	EF494150
269	8386780	8.38678	no	2	agaccaacttcttacccagaagg	tccagtagacaaagtatcgaggg	ttgacataatgacagctgaatgg	663	681	0.044	4.79877	32.2	130	yes	EF494178
280	1924020	1.92402	no	3	ttggcgggttaaactgtaattc	ccaaaggaactctactggcaaat	gggttaagttgcatactagtcacttt	489	423	0.204	2.92205	33.8	144	yes	EF494163
314	11298482	11.2985	no	1	gaaggcgtgaataacacgtaatc	tgttgtaagatgcaaccactcat	tggtatgtccaatgtctcagatg	237	233	0.074	4.22791	39.9	122	?	EF494164
460	22226302	22.2263	no	3	actgccagttgattgttctcatc	gtggtcaacattatggctacgtt	ctgacgctgaagaatacgtaagg	484	769	0.091	2.93899	32.2	141	?	EF494165
510	15794144	15.7941	no	3	aacgattcaggttcagtggtatt	tgttcagatggtacttgctcttg	gggcaatcggtttatttagttct	465	527	0.114	2.08946	30.5	114	yes	EF494166
550	9809359	9.80936	no	3	tttgttcgctggatatatctatttg	taagcaaccaatgatagatggga	caaactatgttcttgggttctgc	372	356	0.052	4.7185	37.9	131	yes	EF494167
558	6020806	6.02081	yes	3	tgattgaagtatcgaacatgtga	cacactttccttggataccacc	gaagagaaggaagcatgaagcta	871	866	0.048	4.10104	35.8	152	yes	EF494168
581	9623295	9.6233	no	5	gattccaaactcaagcaatcatc	tcaggagcatatgagatttggag	ttaataatatcgggaccgagaaa	526	548	0.106	5.1537	32.5	130	?	EF494169
608	8442857	8.44286	no	4	gagttcggacaagtcatggttat	tttctaacttcgacctttgcatt	tgagtcacaatatcttgtcggaa	429	445	0.108	6.62948	29.5	132	yes	EF494170
624	7643947	7.64395	no	5	actgaccgatcaagccatattt	gcaggcactctagctacatcata	ttatgcaccttcggtgatttatt	474	446	0.118	4.68417	28.4	121	yes	EF494172
873	17227455	17.2275	yes	5	gtcctctgtttcagacgtgattt	ttacctgactcgcatcttgatta	atgaacaatcatccattgacaca	382	391	0.197	4.28941	39.9	130	yes	EF494173
926	20757479	20.7575	yes	3	ctatgggaaatggatgctcaata	gtctcgtcatggataacaggaag	ccacatcggaagttgagtaagat	583	576	0.146	5.12862	38.7	149	yes	EF494175
1003	10067205	10.0672	no	3	tgtgtgtattgggtcgaattctt	ttgacggacggtttatattgatt	agaaatgattgcgtcttggataa	620	603	0.106	4.58996	36.1	123	yes	EF494116
1060	13995406	13.9954	yes	2	tccataccatcgaggtagctaaa	gcttagaactccaaatatgcaacc	atggcacacaccttggacttag	556	537	0.075	4.21705	41.6	134	yes	EF494117
1117	9368740	9.36874	no	4	tacaagacgagagaaatcatgcc	gtcagtaaatctttgccatccaa	tcttcaccctcgacgatttatta	569	589	0.12	5.97458	36.5	125	?	EF494118
1136	9522693	9.52269	yes	4	agattacgcatgcctttgaataa	cttgaagatgatgttgggcttac	ttatatggtgggatgagtttgga	1109	1050	0.101	5.83038	35.3	124	?	EF494119
1150	6759481	6.75948	yes	2	aaagcaaagatgagaaagacgtg	agtggaagaaccatctttgactc	tgcagattcactgctactttgtt	213	206	0.116	3.55159	31.4	123	yes	EF494177
1198	7524725	7.52473	yes	1	gttggatacgtactcgtcagcta	gcatgcatctacgtactatctgg	tgcaaattagagagacgtgaaca	869	845	0.114	4.79349	35.4	126	yes	EF494121
1218	12691359	12.6914	yes	4	gttgcaacaagatgcaggc	atagggctccaaggtataattgc	gaccagttagtgttgaatggctc	574	585	0.043	2.41427	38	139	yes	EF494122
1227	1050143	1.05014	yes	5	gctgcttatgagtgataatggct	tagatccagaagctgtacgttgc	ctcttcatccaactcaggttgac	918	859	0.048	7.99896	36.4	137	yes	EF494123
1275	68741	0.068741	yes	3	ctactttcaaaccttgcgaattg	gacgtaattggaagaacatgcac	tagtgacgtgagacacacgaaat	853	854	0.069	9.86902	31.5	105	?	EF494124
1315	15795441	15.7954	yes	3	tggtaacgactctaacttctccg	ggaatacattgcgatcatcaag	taacgcttgggacgaaactaata	732	664	0.096	2.08984	36.8	115	yes	EF494179
1387	15930301	15.9303	yes	5	gatgtggtaatcttgtttcggat	attgtgagagccgacatatcagt	atctcactcaccattcgattcat	600	624	0.082	4.79142	27	142	yes	EF494125
1466	2570596	2.5706	yes	5	atcatttgtagctaaccaaaccg	tccactttcctctgactctcttg	tgagaaacaatttacaagctgaac	727	746	0.06	5.79181	39.3	146	?	EF494126
1500	1622638	1.62264	yes	4	agtacaccagtgttagcattgcc	aatagtcctctcagattgccca	cactcaggaatgggtaaactctg	1189	1188	0.191	6.17639	48.4	125	yes	EF494127
1504	4647321	4.64732	yes	4	ctctaccaaactcaagtgatccg	gaagaaacatgagggcaactatc	ttgagaccttggtgattgagatt	1060	1061	0.119	5.45807	43.1	106	yes	EF494128
1505	10768710	10.7687	yes	5	ggtcacattgtttctgtagaggg	cttcacgatctcgctcacatatt	cacaaggatagtcccattagctg	1288	1297	0.11	5.36756	50.8	101	?	EF494129
1506	12522365	12.5224	yes	5	gttggcagggtattataggaggt	ctgtctgatacaatacgcacagg	cacaaggatagtcccattagctg	1116	1112	0.117	5.48105	51.4	113	?	EF494130
1540	17058936	17.0589	yes	4	tagcaattcaccaccgtcacata	tccttggttctaacttgctttga	gaaggcgagtgagaaggttagta	1183	1214	0.06	17.1034	38.3	142	yes	EF494131
1585	7519492	7.51949	yes	1	cataggaggtctccagctactga	atgttgggaggtcttaatgacaa	taatcataccaggaaacgtcgat	900	896	0.047	4.79388	40.2	125	yes	EF494132
1631	16169386	16.1694	yes	4	tacgtgtcatgaactgattggtc	ccaagtggaatccatcagaacta	tatgcattcgttgttgtgtcatt	789	807	0.081	9.91372	29.5	145	yes	EF494115
1701	8109773	8.10977	no	2	gttattgatggaaactgctcacc	atccaatgaacgaaggaatgact	aaagtaaagttgaatgcatccgt	583	566	0.096	4.61161	28.3	124	yes	EF494133
2003	18387581	18.3876	yes	5	tttggataagatgttagcgagga	ttccaactttactcacaagaccc	agcgaaattcgtattggttacaa	482	474	0.047	3.81903	37.4	124	yes	EF494134
2006	20889451	20.8895	yes	3	ctgagacaaatctaacaaacgcc	aaatcggaggaacatacaaggac	tgctcatgtctcttgtcttcaaa	622	596	0.058	5.07328	32.5	156	yes	EF494135
2105	22246301	22.2463	yes	3	ctgatcccattcagtttgatgat	ttcatccttcgtaagctttgttc	aaagcgtatgctcactaggacac	851	851	0.155	2.8796	41.3	143	?	EF494136
2107	12179045	12.179	yes	5	tctagcattgaacctcagaggag	gcctagccaacttagagaaatcc	tctcttcgcatctcttgagtacc	822	822	0.093	5.48322	41.8	104	?	EF494137
2109	11735196	11.7352	yes	5	caagactgctcctactgcgtaat	cacttgggtatctccagtccac	ctattcacccaaatgaccaagaa	924	905	0.089	5.46766	41.3	87	?	EF494138
2110	13284248	13.2842	yes	5	caagactgctcctactgcgtaat	tctccagtccactacgttcctaa	aaatccctattcacccaaatgac	891	876	0.087	5.4305	41.7	105	yes	EF494139
2111	12422662	12.4227	yes	5	acctaccttgtgcatccatagaa	tgaccaaagcttccttgattaac	gagaaggaagagccatacacaga	967	953	0.086	5.48299	40.7	114	?	EF494140
2115	3846848	3.84685	yes	4	atccatcgttctgctagcgtagt	tctagcattgaacctcagaggag	cttacctttcattgaccaaatgc	1066	1066	0.137	4.97241	43.3	101	yes	EF494141
2116	3018369	3.01837	yes	4	aactgctgatcaagtaaacctgc	tgtaactgcatcatcacgtcaac	ctacacaggttcaacaaacacga	859	857	0.083	4.80921	40	86	yes	EF494142
2117	3550911	3.55091	yes	4	acagatacagcacccaccttatg	tgaccaaagcttccttgattaac	agtaccctgcataggttcaacaa	959	965	0.091	4.86025	41.2	117	yes	EF494143
2118	3744525	3.74452	yes	4	agctcctactgcgtaatctgatg	aaactgcttgatgctggtgttat	attcattgaccaaatgcttgaac	933	934	0.131	4.92811	40.9	106	yes	EF494144
2120	3632561	3.63256	yes	4	attgaattcgaactcggtctctt	tgctggtgtcatctaccctattt	attcattgaccaaatgcttgaac	873	867	0.228	4.88616	40.5	106	yes	EF494145
2121	4766269	4.76627	yes	4	tatttctgattgcacttgggtct	tgatgaatctcctgtagaatccc	gcacttctcccagttgagaacta	589	584	0.185	5.54315	43.8	98	yes	EF494146
2123	3695081	3.69508	yes	4	attctagcattgaaccacagagg	agcatgaccaaggaaacttatga	caacaaacatgaggagaaagagg	790	790	0.156	4.9087	38.5	110	yes	EF494147
2124	3919084	3.91908	yes	4	cagataccaaagcttccttgatg	agggcggaataactgttgttaaa	cattcattgatcaaatgcttgaa	767	768	0.112	5.00682	40.3	97	yes	EF494148
2125	2507200	2.5072	yes	2	gcctagccaacttagagaaatcc	tctagcattgaacctcagaggag	acctttcattgaccaaatgctaa	759	756	0.106	3.16319	42.2	112	yes	EF494149
2130	14905479	14.9055	yes	1	aaggctgtcaaacattcttcatc	aagatgaactgatatccactggg	aaatccctattcacccaaatgac	706	706	0.16	3.8381	43.3	36	?	EF494151
2131	14813415	14.8134	yes	1	ccaacttagtatccgatgactgg	atgtccttgatagtctttggtgg	gagaaggaagagccatacacaaa	1032	1019	0.081	3.84098	39.6	39	?	EF494152
2132	15493343	15.4933	yes	1	tgaccaaagcttccttgattaac	cccaccttatgcacccatataat	ctattcacccaaatgaccaagag	698	679	0.083	3.83	40.3	79	?	EF494153
2137	13630623	13.6306	yes	3	tgaccaaagcttccttgattaac	tgctaaagatgaactgataccca	ttactattgcttgttggatggct	745	745	0.133	2.30311	42.7	79	yes	EF494154
2142	14829390	14.8294	yes	3	agcattgaaccatagaggaggtt	atcttctgtagaacccagcatga	caccatctcctcgattaagtctg	784	784	0.17	1.97967	38.8	127	yes	EF494155
2143	15266031	15.266	yes	2	tgtctgggaggataacttactgc	aagaactcaagaacgttgtctcg	ttgtggaactgtctaaccctgtt	836	817	0.068	3.45158	42.2	140	yes	EF494156
2147	24371	0.024371	yes	2	ggcgttacaacgcatcctagt	acagttggaggagttgttggata	gggattgaataaagttacggtga	884	883	0.195	11.7104	44.2	69	yes	EF494157
2178	7772796	7.7728	yes	4	gcatcggtatttctactgacagg	tgtttgcactactttctggacttt	tgaaagaaggtggaaatcaggta	920	908	0.065	6.8466	41.2	132	?	EF494158
2221	8225099	8.2251	yes	4	tgagactgtcaagaccttccaa	gttggacgtagtagcacatcagg	ttcaggacttgtaggtgtgaagc	714	728	0.093	6.72477	35.6	132	?	EF494159
2252	5235027	5.23503	yes	3	cgacttctctctccagctcatag	cacgaccactcgtcattagatta	taactaaatttataccttggtgcttcc	634	640	0.058	3.44652	37.8	152	yes	EF494160
2253	7168287	7.16829	yes	4	caaagaacttgcatcatcgtcta	agtactctgatccaggcaaatca	tcgtacatctccttaatggttgg	657	672	0.14	6.85006	43.9	128	yes	EF494180
2257	11907270	11.9073	yes	2	gtcttatggaccgttgtaactcg	gaggaacattctgatcaggacac	agaagccgagacttattctgacc	499	490	0.067	5.36495	39.9	130	yes	EF494161
2262	19145552	19.1456	yes	2	tcaatcaataatgcctgagaagc	aggaagttgtatgggttgttgag	tcgtctcttcagattcttcaagg	888	895	0.106	6.31415	37.6	140	?	EF494162
