# Supplementary material for: Transcription-related mutations and GC content drive variation in nucleotide substitution rates across the genomes of Arabidopsis thaliana and Arabidopsis lyrata
Source: BMC Evol Biol. 2007 Apr 23;7:66. doi: 10.1186/1471-2148-7-66 (PMC1865379; doi:10.1186/1471-2148-7-66)
Supplement: Additional file 2 — Supplemental information for genic sequences. Information, including genetic distance estimates, primer sequences, gene identifiers, genbank IDs and other information for each genic sequence analyzed. [file 1471-2148-7-66-S2.xls]

## Sheet: Sheet1
Supplemental table 2– Genic Regions
locus	At_location	Mbp	L_primer	R_primer	genbank	At_length	Aly_length	Divergence	Recomb rate	GC_content	Gene_density	Co_linear	PCR_lyrata	Left_noncoding_primer	Right_noncoding_primer	Internal_primer
AT1G78850	29646819	29.6468	CAGAGTCCAAGAATCCACTCTC	GTTGGTAAACGCCGTGTATGTC	BV684492	516	516	0.168	2.47208	0.558	142	yes	Yes	TTC TTA ACC ATT GGG GAT GG	AGA CTT CCT TGG CTC CTC CT	GAT CAT CGA CGA CGG AGA GT
AT1G74600	28028814	28.0288	CTCAAGTTCACGCCTACATCAC	CCTGGTTCTTTCTGTACACCTG	BV684435	522	522	0.168	3.87973	0.369	157	yes	Yes	TGA AAG CAA TTC CAA CTT TAA TCT C	TTG AGC TCA TGG ACT GAC GA	TTG CTG CTT GCA AAA TTC AC
AT1G72390	27250615	27.2506	CAAGGGTTTCACATATGGGTCC	TAGAACCCACTGACTGAGTAGC	BV684373	479	482	0.115	4.30324	0.329	135	yes	No	CTC CTT GTG CTT TCT GTT CTC A	TGT TCA TGC ACC AAC AAA CA	AGG CCA GAG AGG AAT TTG GT
AT1G68530	25716251	25.7163	AGAGTTCTCTAGCTCGGTGAAG	GCTAGATCAACTGAGATCAGGC	BV684312	416	416	0.117	4.76736	0.492	129	yes	No	TTA ATG CCC ACC CCT TGA TA	CCT TCA CCT TCC CTC TCT CA	TCA GCA CGG AGA TCA TAA CG
AT1G68520	25712777	25.7128	GAGAGAGTTCGCTTGAAATCGG	GAGCCTTCTCCTTCTTCTCTTC	BV684273	528	534	0.167	4.76794	0.533	128	yes	No	AGG TTG CGG TCC ATT GAT AA	AGC CAA CAA CGC CTC TAC AC	TGT GAT GGA GAT GGG AGT GA
AT5G66280	26493392	26.4934	TAACACTCAGCGACTCAACCATA	TCAGTTGCAACCACATAGTCATC	BV686366	477	477	0.143	9.31593	0.632	148	?	Yes	AGT CTG AAC GCA ACC CGT AG	GAC GAT TGG CAG TGT ATG GA	AGC AGG AAC TCG GTC AGG TA
AT1G65450	24321527	24.3215	GAGAAGCCCTTATCAACACC	TGATAGACAACGGGACAG	BV684210	519	519	0.123	4.86997	0.468	128	?	Yes	CTG TCT GTT ATA TAC TGC CAA ATC A	AAC GTT CAC TTT TCA ACC GTA	CTT GGT GGA TCA CGA GCT TT
AT1G64170	23818839	23.8188	CGGTAGAATCACGTCGTACAAG	GTACAGTGGTAGAAGAAGACCC	BV684151	525	525	0.188	4.85344	0.518	141	?	No	tttgattaaaatcatttcagcttg	cactaaacaatcatgaagccatc	TTGGTGATTGTTACGGCTTG
AT3G62890	23257132	23.2571	CGAACTCATGCTCAGATTCTTCT	GTTTATGTTGTCACTCGTGGTCA	BV685681	519	519	0.221	1.5794	0.552	152	yes	No	ACC TCT CCG TCC GTA CAT TG	AAA AGA GTT GGA AAA GAG GGA AA	TGA ACA ATG GCA CGA ATG AT
AT1G62520	23148077	23.1481	GCAAATGGGTGGGTCAAATC	CAACATTGCCTTCCTCCCTTTC	BV684098	384	384	0.231	4.79885	0.508	126	?	No	CGC CAT GTT GCT TTC TTC TT	AAA GCC AAC GCA CCA AAA TA	ATC CGG GTT GAT GGT GAT AA
AT1G62390	23087975	23.088	GAGATTGTGAGCAGTCGTTTCC	GTATCTCTCTTTCACCCACTCG	BV684043	543	543	0.123	4.79243	0.36	126	?	Yes	ACG TGG TCA TCA CCA AAT CA	TTG ATG ATT CCC CTT TGA GC	GCT GCT ACC GAA GGA GAT GA
AT1G62310	23039704	23.0397	CTAACCCATCTGACGCTAAGTG	GGAATCCCATAGGCGATGTAAG	BV683985	504	504	0.135	4.78711	0.363	125	?	Yes	CAT GAA TCG CAA AGT CAG TCT	TTT TAA TTT CTC GAG GAT CTT ACT GA	TAT CCG CGT TAC CTT TCC AG
AT1G59720	21943533	21.9435	CGATGATCGATGCTCTGGTT	CTTCACTTAGCTCCACACTAGC	BV683943	552	552	0.156	4.63498	0.407	108	?	Yes	TGA AGC TGA GCT GTG AAG TGA	CCG GTT CGG TTT AAA AAC ATT	AAC GAT TGC CAC GAG GTT AC
AT3G55060	20414166	20.4142	CAATTTATCTGCTGTTGTGGTCA	ATATCGCCGCTAATGTTTCACTA	BV685617	462	462	0.079	5.17911	0.467	126	yes	No	CAT GAG ATT GGG CCA GGT AT	TCT GTA ATG TTT TCG CTA TCT TGG	GCG GAA CTG AAA ACC TGA AG
AT3G54720	20265703	20.2657	ATAACCGTACCTCTCTCAATCCC	TCTGTTCTTTCCTCTTCGTCATC	BV685553	557	569	0.108	5.16417	0.524	130	yes	No	CCA AAG AAA ACA TAA CGG AAA TG	TTT CTC GGA GGT TGA TGA AAA	CAC TCG GAG ATT TCC CAA AA
AT5G53020	21517125	21.5171	TCTGTGTTTGCATCTGATGAACT	TGTTGAGCAATGTAATGAGCAAT	BV686329	527	527	0.163	3.16275	0.393	134	yes	No	aagtcctcgaaaagattcaagc	tggttaaccgaaagagaatcag	TACAAGATCGCAACCGCTTT
AT5G51670	21010786	21.0108	ACAGCACTCGCTAGACTCAAATC	TCATCTCTCTTTCGAATCTCCAG	BV686291	525	525	0.183	3.14887	0.445	140	yes	Yes	CAG AGC AAG AAA ACA GAG TAC AAC A	CAT CAT ACC CCA CCC AAA TC	CGA ATT CGA TCC CAA TCT GT
AT3G51570	19137337	19.1373	CCAGATAACATCAGCCAACTTTC	CGCAACTATATTGCCCTGATTAC	BV685502	393	393	0.099	4.55291	0.357	157	yes	No	TGT GCC TCC TCC TAT CAT TTG	GAA GGC TCT GAA GAG TGA AGG A	TTT GTG AGA TCA CCC GGA AT
AT3G50740	18866142	18.8661	GCAGTGAGTTAGAAACCCACCTA	GTTGGACAAAGACATGGAAGAAG	BV685442	465	465	0.202	4.32444	0.403	146	yes	Yes	AAC CGA AGA CTT AGC AAT TAA AAA	AAC CGA CAC AAT AAC AAC AAC AA	ATC TTT TGG AGC GTG TCA GG
AT3G48690	18047382	18.0474	TCACATTCAGGTTTCAACAAATG	CCAACTTACCACACTTTCCTCAC	BV685382	498	498	0.182	3.57907	0.497	127	yes	No	CGA AAA GCC AAT CAC TGA AA	AGA GAG GTG CCA GTC GTT GT	GCA ATC AGA GTC GGT GGA TT
AT5G48100	21010786	21.0108	TTATAGTTCCCGAACCCTACTCC	GTTATTACACGCTGACCAAGACC	BV686222	519	516	0.181	3.14887	0.426	140	yes	Yes	gagtggtcggctacaacacc	aaaagcatcttcatttgttgaaa	GAAGAAGATCCGTCGTCGAG
AT2G47430	19466115	19.4661	CCCGAAACTTCAATAACAGAGC	ATCGCACCATTGTTGTTTGTAG	BV685088	381	381	0.162	7.29566	0.423	145	?	Yes	aaaaaccattggaagaagctga	ttgttcttcagATCGCACCA	GGTGCTTGTTCGTGAAGGTT
AT2G46550	19119061	19.1191	CAATCTCCTTGTTCTTGATTTGG	TCTGAGAAGAAGTCTGAATTGGG	BV685081	501	492	0.234	6.24039	0.468	142	?	No	TCG AAG CTC TAG GAA CAT GAA A	TTC AAT TTA CCT GGA AAG CAA AA	GTA CGC GGT TGG TTT AGC AT
AT2G44900	18518794	18.5188	AGCAACAGAGAGGTATCGAACAG	GAGACTAGCATTAGCAACGAGGA	BV684990	558	558	0.106	4.84496	0.293	144	?	No	CAA TGT TAG TGT GTC CCA GTC AA	TCG GTA AGC TGC AAG AGG AT	ACT GGG CTT GCA ACT TTT GT
AT3G44530	16127013	16.127	GAGAGTACTGCAAAGAGGCGTAA	CATAATCCGATCAGACCAAAGAG	BV685324	540	540	0.065	2.20925	0.303	95	yes	Yes	TTT TGC CAT TTG TGG GTT TT	ATG CCA AAA GCA GAA AGC AT	CCA AGG AAC ATG CGA AAA GT
AT2G43680	18115428	18.1154	TTGTGGAAGAACAGTCCTAAGTC	ATTCCTTTCTCCCAACTGTTGTT	BV684958	522	531	0.113	4.17571	0.415	168	?	Yes	ccttcttcatgccatcatca	gcccaagctaatgttgaagc	AGGACTTGGGCACAGTCTTG
AT5G43670	17555988	17.556	CCCAAATCATAAACCCTAACCAT	TCTTAGAGCTAGAAGCGATCGAA	BV686190	474	474	0.166	4.15484	0.299	130	yes	No	tcctcaaaatgaacacaagga	ctcatggacagactccgaaag	TGTGCGGAGTGATGTTTTGT
AT5G41920	16796977	16.797	TGATCAAATTCTCACATTTCACG	GCTCAGTTCTTCTTTCCACTTCA	BV686165	531	531	0.225	4.46318	0.509	143	yes	Yes	TCG AAG GAG CTG TAA TCT TCA C	TGA TCA CTT TGC AGT TTG CAT	GGA ATT CGA TAC GGC GTT TA
AT2G41360	17241452	17.2415	ATCTACGTCTGCTTCTGCGATAG	CCACTCTCCATACGTTGTTAAGC	BV684919	471	459	0.084	3.33172	0.517	124	no	Yes	ttattaaccctgcgcagacc	tacgcaatttcatcggacaa	ACGGAGACGCAAGAGATGTT
AT4G39680	18414300	18.4143	TGTTGATGGCTCTTGGAACTTAT	GCTGAGCAAGAAGAGTCTGAAAG	BV685973	446	440	0.08	34.9555	0.269	134	?	No	CAG ATG CTT CAA AAG CCA AT	AGG TTT TGT CCT CTG CGA TG	ATT ATC GAT GCA GGC GAC TC
AT4G38160	17902269	17.9023	TCCTCCAATACTCTCTCATAGCG	TTTCTTTGTGTTACAGTCCAGCA	BV685904	412	412	0.151	27.0944	0.435	137	?	No	tcaattggatagccggaaag	gccatggtggtggttctatc	CACATCGCTTTGAGCCTTTT
AT2G36980	15538240	15.5382	CAAAGAGATGCTGGAAAGTGAGT	TTGTGTTCCAAGATACCAAATCC	BV684861	504	501	0.143	3.32789	0.282	131	yes	No	TGC AGT TTG GGA ATC AAA TCT	CGT TGT TTG TTG GGT ATC TGC	AGA CTC GCA CAA GTG CTC AA
AT1G36730	13899422	13.8994	GGAGACCTGCTGCTTATACTAC	CTTGTTCTGGTGCCTTCTTCAC	BV683880	578	578	0.276	3.89244	0.462	106	?	No	ACG CAC ACT GAA CCA GAC AG	GCT GGG ATC ACC AGT TTT GT	AAG GGA TTC GCA AAA GAG GT
AT1G36370	13697254	13.6973	ACAAGTCGATCAAAGTTTCCGA	CCATGACTCATATGACCACCAG	BV683818	496	487	0.166	3.90923	0.263	91	?	No	TCA CCA CAG AAA AAG ACT TTG C	GGA GAT CAA AAG CTG ATC TTG C	TGG GAT TTT GCA AGG GTT AG
AT1G36310	13670700	13.6707	CTGCCTTTCTCGAATCGTTACC	CAGCACGGTGGTATGGTAAATG	BV683757	493	493	0.433	3.91158	0.463	91	?	No	CCG ATG AAT CGT GAA GGT TT	ATT GCA GGG AAA ATG AGC TG	GAT TCG AGA AAG GCA GCA AC
AT1G31930	11465029	11.465	GGTGAAAGCTGGAAAGAAATGG	TCGTCAATAGCTTGACCGATGC	BV683705	510	507	0.167	4.20041	0.321	120	?	No	TTT GTG TCT GAA CCA GGA ACC	CAA ACA AAG CAA TTT CAA CCT G	TGA ACA GGA GGA GGA CCA GT
AT2G31770	13518656	13.5187	GCCGTTGGTTTATTGAAGGA	CGTGTCACAATCCACAGGAC	BV684704	466	466	0.113	4.52693	0.349	142	yes	No	gagctggggcctgctagt	ttactgacCTGAAGCCATGC	AGAATCGATGAAACTCGTTCG
AT2G28050	11945342	11.9453	AACCTCTCTGCTTCTTCAACCTT	CTCACTTGTCTCTCACTTTCCGT	BV684798	489	489	0.222	5.35132	0.381	131	yes	Yes	TAA GGG AAA GGC GTG TCA TC	CCG AAC ATC TTG CCA CTT T	GGA TGG ATT CAT TCC TGG TG
AT2G26730	11395485	11.3955	CGAACTCCGTTAGATTGGGATA	CTAAGGTGTGACTGATCGTGGT	BV684768	381	381	0.256	5.51065	0.372	111	yes	Yes	cattttggtcttttgaaactgtg	acgacccggatctctttctt	TTGGTTTGGGTGTAGGAGGA
AT2G26140	11138656	11.1387	TCTTTGTTGTAAACCGTGAGGAT	ATGTCGATTTAATGATCATCGCT	BV684721	450	450	0.127	5.55583	0.371	123	yes	No	CCA CGA GAT TCC GAA AAC AT	GCT CAG GTT TTG CAC AGT GA	CTC CAT CAA CCC CTA GCT CA
AT2G25050	10661187	10.6612	TATTGCCTAACAGCTTTGCTTCT	ATTACAGAGTTTATGTGAGCCGC	BV684661	390	390	0.204	5.58713	0.352	131	yes	No	ctctctgatactgggaagagtctg	cggtgagatttagctcatgga	GAGGAGGAATGTTGGCTCAC
AT3G23590	8467456	8.46746	CTCTCTCTGCTGATACATTCGGT	AATGATGAAATCAGCTGCGTAAT	BV685261	546	546	0.117	5.07376	0.414	123	yes	No	AAT GCC AGT CTG TTT GTT TGG	CAA GTC ACA ACA AGG AAG CAA	AGG TTG AGA AAC CGC TCT GA
AT1G23200	8227167	8.22717	CGCCTTGTCTCTTCCTTGAAAC	CTATTACCGGTGACGATGGTAG	BV683659	447	441	0.13	4.72361	0.41	141	yes	No	AAC TCT CTA CTT CCC TAA GAA AAC AA	AAT CGG ATA AAC TGT GGC TAG A	GAC GCT AGG GTA TGG GGT TT
At2G23170	9870935	9.87093	CACGTATCTCGAGTGGTCCTATC	TCAGTATATCCCGATGCTTGAGT	BV684605	487	484	0.133	5.48402	0.462	118	?	No	CGT TTC CAA TTG GTG AGG AT	TTC ACT ATC GCA ATA ACG TAA CA	ACA CAC TTC AGC CCA GCT TT
AT3G20820	7280884	7.28088	ACTTAATCGGAAACCAAATCTCC	AAGGTTTACCACAAAGACAGTCG	BV685232	491	491	0.162	4.85935	0.448	141	yes	Yes	TCC TCT ATT TAT ATG CCA TTA ACG TCT	TGA TAG CAA TCG TGT GAC GAA	TTG AAA ATG CCG AGG TAA GG
AT5G20280	6844716	6.84472	AACCGTCCATAGCAGCTCAC	GGTTCAATGCCAGGAGTTTATAG	BV686106	546	546	0.19	4.52753	0.298	146	yes	Yes	acggtgttaaccatgccaat	gaaatatggctcaaaggtaggc	CCGCCTTTCAAAAGAAGAAA
AT4G18520	10215132	10.2151	CTGGACTAACAAACAAACCGTTC	TCCTCAGGCCTAAACATATGAAA	BV686064	477	477	0.085	5.08625	0.539	141	yes	Yes	tttggtgctattgtggaacg	aaaacccagaaacggtaagtga	AGAATGGAGGCAGAGGGATT
AT2G16870	7315159	7.31516	GCAACTTGTGCATTCTTATTTCC	ATGAGTATGGTTTGAAGTTGCGT	BV684557	543	543	0.158	4.00677	0.349	128	yes	Yes	CGA AAG AAA AGT GAG ATT ACA ATG	TCT CAT TTG AAG TTC TGA TGT TCC	GGG AAA GCT TGT GTT GGG TA
AT1G15240	5243445	5.24345	TGAGAGGATTGAAGCTGCTG	GGACTGTTTAGACCTGTTACCG	BV683598	486	486	0.141	4.707	0.348	151	yes	No	CAC CTC AAC GGT ACT CAT TTT G	TGA GTG TTT GGA ACC GAC AT	TGG ATG TTG AGG GGA AAG AG
AT4G14190	8183539	8.18354	TGTCTTCATTTCCACAGGCTTAT	GTTGTGTGCGTGATCATGTTACT	BV685849	507	507	0.151	6.74027	0.388	137	?	No	GCA GAC TTA AGA GAA GCT TAC AAC TG	TTC AGA ACA TGA AGA TGA CTT TTT G	ACA GAC CCT TTG GTT CAT GC
AT4G14180	8178325	8.17832	TGTTCTAGCTGGAGCAGTAGATTG	CACGATCCAACTTGGTCACTT	BV685783	528	528	0.06	6.74215	0.396	136	?	Yes	TGG AAG CTC ACA TCT CAA CG	TCA GGA TCC TTA GTG CGT TT	TGA AAA GGA TGG CAA GGA AC
AT3G13290	4297388	4.29739	CGAATTACCTTCAGTTGGTTCAG	TTAATTTCACCATTCTGCGAAGT	BV685182	495	495	0.074	2.66591	0.247	139	yes	No	TGT TGG CAA TGT TCT TCT CG	TCT CAT GTG CCA AAT CAA GG	CAC GGA ATA TAT GGC GTT CC
AT1G11050	3681888	3.68189	ACTTCCAATTTCCGTCTCCC	CGTAGCTTTCTCTAGTTCCTCG	BV683539	579	579	0.19	4.20383	0.411	131	yes	No	CGC CAA AAT CAA TCA CTC AC	TTC AAC TGA TTC AGG AAA TTG TG	ATT GAG CAA CGC AGT TTG TG
AT1G10980	3667531	3.66753	GTGGAAGCGATACTGTTTGAGG	ACCTAGGGTAGGTCTCACTATC	BV683485	545	545	0.106	4.19693	0.38	132	yes	No	ATG GGA TTA GCA GGG ATG AA	TGG GGA TTT TTG GTT TCT TAT G	TGG ATT TTC AGA TCC TTG TCG
AT1G10900	3632274	3.63227	CTATCTACGAGGGTGATTGGGA	GACTTAGATACTGGCCCATGAC	BV683426	522	522	0.113	4.17978	0.321	133	yes	Yes	cgtaaagctctccagcttgc	aggctctggtttttcagtcaa	ACCACCTGTGATCCTCCAAG
AT3G10340	3204018	3.20402	TCTACAACAATGGTTTGCCTTCT	GGTTAGCTATAGCCGATGTTCCT	BV685120	448	448	0.259	2.13706	0.524	158	yes	No	TTG ATG TTT TCG TGT GTG ATG A	CAC AAA TTA TGT GTC CAG ACC AA	GGG AAT TAT CCA TGG CAA CA
AT4G08840	5631295	5.63129	GATTTGAGACAACGAGGTTCATT	TTTAGCAGAACCATCAAGCTCTC	BV685738	415	445	0.073	6.16593	0.291	111	yes	No	TGT TCT TCC TTT AGT GGT CTG TG	TGC AAC AAA ATT TCA TGT CTC C	TCA CCG GAA AAG TGA AAT CC
AT1G06530	2001593	2.00159	GATGGAGCGAGAGATTGACAAG	CCTCCTCGAGTGGTAAATGTAG	BV683387	511	511	0.12	3.04364	0.561	158	yes	No	CGA AAC TTT CCT TGG GGT TT	TTG ATT GTT GCC AAA GGA CA	ATT GAG TTC CGT GGA CTT GC
AT1G06520	1993977	1.99398	CTAGAAAGCTCAGAGGCTATGG	GAAACCAGAACCAGAAGCTAGG	BV683332	491	488	0.163	3.03659	0.484	157	yes	No	ATG GCA CTA AAG CGA CAG GT	CGT CTT CTT TTG TTC TGA ATC TCC	TGC TAG GGT TTT GGG ATT TG
AT5G05660	1690862	1.69086	GAGCTTGGGACAAGAAGCAC	CAATCTTTTCTCGCCTCGTC	BV683279	448	448	0.213	6.90337	0.44	152	?	No	CCC AAA ATC TTT CCA TCA ACA	ATA ACG CGA GAA GTC CTT GG	GCC TTT ATG TGG TGG CAC TT
AT1G04650	1294892	1.29489	CAGAAGGGTCTTTCTTCCTGTG	CAGAGTTCCATGACTATCTGCC	BV683278	539	545	0.074	2.30948	0.413	129	yes	No	AAA TGT ACC CTT TCG CTC ACA	TTG TTT TGC CTT GTT GTC ATC	TTG CTG TTA GAC GGG TTT CC
AT5G04190	1150893	1.15089	CACCTGAGCCAATAAGATTAACG	CACGCTTAGTTTAGAACTGCCAT	BV686009	494	479	0.139	7.8091	0.471	130	?	No	GGG TTC CAC AAA ATC AAA CC	TTG TGA TAA ATA CAG GAC ACA TTG A	TTG GTC GCG ACT ACA GTG AC
AT1G03560	890164	0.890164	GCCTCATGCGTTTAGCTTAGTG	CAGTATCTTACAAGCTCTCGCC	BV683216	582	582	0.163	1.81218	0.395	149	yes	Yes	AAG CTT ACA CCA AGA CCT ACC C	GCG GCT GCT TGA AGA AAT TA	CGT TGA GGA AAG TGG GAA AA
AT1G01040	23146	0.023146	GAAACGTTCTGCTACGAGAGAG	CACCTGAAGATGGTCTTGAAGC	BV683211	485	485	0.133	0.537741	0.37	76	?	Yes	GCCAGGAAACGTTCTGCTAC	ccaaacagtcaaacatttgaaac	CGAAAAACGAAGATCCTCCA
